# Supplementary material for: Genetic and morphometric variability between populations of Betula ×oycoviensis from Poland and Czechia: A revised view of the taxonomic treatment of the Ojców birch
Source: PLoS One. 2020 Dec 16;15(12):e0243310. doi: 10.1371/journal.pone.0243310 (PMC7743968; doi:10.1371/journal.pone.0243310)
Supplement: S2 Table — (XLSX) [file pone.0243310.s003.xlsx]

## Sheet: List1
	K	Reps	Mean LnP(K)	SD LnP(K)	Ln'(K)	|Ln''(K)|	Delta K
	1	30	-3369.98	0.8523	—	—	—
	2	30	-3396.73	22.9474	-26.7467	10.2067	0.444785
	3	30	-3433.68	19.758	-36.9533	4.90667	0.248339
	4	30	-3465.73	57.6648	-32.0467	47.2567	0.819507
	5	30	-3545.03	97.8065	-79.3033	50.7233	0.518609
	6	30	-3675.06	121.732	-130.027	22.2233	0.18256
	7	30	-3782.86	113.096	-107.803	9.45	0.083557
	8	30	-3900.11	112.934	-117.253	16.0067	0.141735
	9	30	-4001.36	134.167	-101.247	61.3433	0.457215
	10	30	-4041.26	197.245	-39.9033	5.50667	0.027918
	11	30	-4075.66	182.267	-34.3967	0.926667	0.005084
	12	30	-4110.98	196.841	-35.3233	35.3633	0.179654
	13	30	-4110.94	132.183	0.04	65.39	0.494693
	14	30	-4176.29	157.136	-65.35	40.0533	0.254896
	15	30	-4201.59	202.444	-25.2967	—	—
