# Supplementary material for: Genetic and morphometric variability between populations of Betula ×oycoviensis from Poland and Czechia: A revised view of the taxonomic treatment of the Ojców birch
Source: PLoS One. 2020 Dec 16;15(12):e0243310. doi: 10.1371/journal.pone.0243310 (PMC7743968; doi:10.1371/journal.pone.0243310)
Supplement: S1 Data — (XLSX) [file pone.0243310.s005.xlsx]

## Sheet: List1
ID	blade length	blade width	blade fitting angle	blade tip angle	leaf serration angle	petiole length	distance of widest part of blade from blade base	number of leaf veins	distance between 3rd and 4th vein	number of leaf teeth between 3rd and 4th vein	blade width in the upper 1/4	distance from the leaf base to the 1st tooth	basal angle	1st vein angle	4th vein angle	distance from the 4th vein to the tip	popnum
herbar_pl	27	18	277.5	50	57	11.5	11.5	4	0	0	8.5	16	286	51	47.5	8.5	13
cho1	38.5	30	274.25	48.25	98.75	21.75	15.25	4	4.5	0.75	9.25	12.25	250.25	38.5	31.5	10	1
cho3	34.25	27	280.5	50.5	95	19.75	12	5	4.25	1	10.25	13.25	232	48.25	30	13	1
KH_-_JEZ_-_01	46	38.5	275.25	41	70	17.25	11.75	8.75	7.5	2.5	13	13.75	212	75.5	37.5	36	5
KH_-_JEZ_-_03	30	26.25	240	51.75	59.25	11.75	8.75	7.25	5.75	2.25	10.5	10	238.5	75	34.75	24	5
KH_-_JEZ_-_04	45.5	32	286.5	45	71.5	13.5	14.75	9.5	6	2.5	12.75	12.75	243.25	64	39.25	33.75	5
KH_-_JEZ_-_05	38.5	34.5	297	46.5	64.25	16.75	13.25	8.5	5	2.5	13.75	16.25	234.25	62	33	30.25	5
KH_-_JEZ_-_06	36.75	27.5	317	37.25	54	14	11.25	8.5	4.25	2	10	12.75	253.5	62.25	34.75	27.75	5
KH_-_JEZ_-_07	39.5	31.25	301	49.25	64.75	12.5	9.25	8.5	5.25	2.5	9.75	13.25	229.25	63	33	30	5
KH_-_JEZ_-_08	37	25.75	313	41.5	52	15.5	10.75	8	4.25	2.5	12.5	13.5	251.25	59.5	30.25	27.25	5
KH_-_JEZ_-_09	38	35.25	274.25	43.25	79.25	15.75	15.25	7.5	5.25	3.25	16.5	15.25	232.25	69.75	33	24.75	5
KH_-_JEZ_-_10	40	28.75	309	43.25	60.75	13.25	14.75	7.75	5	3.25	11.5	11.5	271.75	59	33.75	27.5	5
KH-BOZ-02	43.25	34	319	47.25	62.75	21.25	15.5	7.5	5.75	2	11.5	17.75	243	63.25	29.75	27.5	14
KH-BOZ-04	9.75	11	320	136.75	44.75	2.25	5	3	NA	0	7	3.75	217.5	43.75	NA	NA	5
KH-NDR-07	47.75	32.5	285.25	34	43.75	18.5	18.75	7.5	6	3.5	8	14.25	243	61.5	30.5	32.5	5
KH-NDR-08	41	31.25	321	39.75	77.5	14.5	14.25	7.25	6.25	2.5	9	15.5	238	65.5	34	26.5	5
KH-UHO-01	44.25	30.25	266.25	35.5	60.25	17	14.25	8	5	1.5	8.75	13	237.75	58.5	32.5	29.5	5
KH-UHO-02	36	31.25	315.25	46.75	47.5	14.25	10.5	7.25	5	2.75	12.75	13.25	233.5	68.25	29.75	24	5
KH-UHO-03	42	32.75	318.5	32.5	57	15	13.5	7	6.75	2.75	9.25	12.25	231.75	63.25	26.5	27.25	5
KH-UHO-04	46.5	36.25	303.25	34	67	16.75	10.25	8.25	5	2.5	9.25	15.5	231.75	67.75	32.75	35.25	5
KH-UHO-05	48	37.25	285.75	37.25	70.75	15.5	13.75	7.25	5.75	1.75	12.5	19.5	244.5	57.75	33.25	30	5
KH-UHO-06	41	34	311.25	44.75	75.5	15	13.25	6.5	5.25	2.75	13.5	12.5	233.75	62.75	26.25	26.5	5
KH-UHO-07	46.75	34	328.25	30	62.25	22	17.75	7.5	6.25	4	12	19	259.25	54.5	26.75	31.75	5
KH-UHO-08	54.75	39.75	312.75	38.25	73.25	20.5	25	7.75	5.75	2.25	12.75	19.75	267.75	52.75	27.5	34.5	3
kob-10	NA	NA	NA	NA	NA	NA	NA	NA	NA	NA	NA	NA	NA	NA	NA	NA	3
kob-13	26.5	18.75	295.25	47.25	68.25	12.75	8.5	6	3.75	1	8.25	10.25	250	55.75	29.25	14.75	3
kob-15	31.5	20.5	287.75	44	68	15.25	12.75	5.25	4	0.5	11.25	12.25	272.5	46.75	19.5	27.75	3
kob-16	36.5	30.5	303.75	40.5	40.75	13.5	8.5	7.5	5	3	10.75	12.25	211	78.25	37.25	27.5	3
kob-18	NA	NA	NA	NA	NA	NA	NA	NA	NA	NA	NA	NA	NA	NA	NA	NA	3
kob-19	NA	NA	NA	NA	NA	NA	NA	NA	NA	NA	NA	NA	NA	NA	NA	NA	3
kob-2	27.5	24.5	248	53	73.5	11	9.5	5.5	4.5	1.25	10.25	11.5	232.25	68.5	28.5	13.75	3
kob-20	NA	NA	NA	NA	NA	NA	NA	NA	NA	NA	NA	NA	NA	NA	NA	NA	3
kob-22	26.75	18.25	232.25	47.75	69.25	12.25	10.25	6	3.5	1.5	9	9.5	248.75	62.5	31.25	15.75	3
kob-4	NA	NA	NA	NA	NA	NA	NA	NA	NA	NA	NA	NA	NA	NA	NA	NA	3
kob-6	NA	NA	NA	NA	NA	NA	NA	NA	NA	NA	NA	NA	NA	NA	NA	NA	3
kob-7	NA	NA	NA	NA	NA	NA	NA	NA	NA	NA	NA	NA	NA	NA	NA	NA	3
kob-8	38.75	38.25	300.25	37	82.5	13.25	11.25	7.75	6.5	4	16.5	15	206.25	78.5	33.25	25.75	4
kob-9	23.5	16.75	283	45.5	66.25	7.75	9.75	5	3.5	1	8.25	10.25	269.25	46.75	23.75	11	3
kob-atr-1	32.5	32	301.75	50.5	60.25	11.5	9.25	7.25	5.25	3	14.75	12.75	214.5	80	35.75	24.25	7
kobo-1-2	NA	NA	NA	NA	NA	NA	NA	NA	NA	NA	NA	NA	NA	NA	NA	NA	3
kobo-3	24.25	16.5	311.25	59	77.25	8.25	10.25	4.75	3.5	0.5	11.25	10.75	270.25	43.75	23.5	10.75	3
kobo-3-1	27	21.75	320	51.25	52	13.5	10.75	5.75	3.75	2	12	11.5	259	52.75	26.5	13.5	3
kob-obs-2	36	32	317.5	50.75	75.5	9.5	9.5	7.25	6.25	1.5	17	12.25	228.25	74.25	36.25	26.25	8
kob-pen-1	59.75	45.25	315	33	51.75	19.75	18.5	8	8.75	3	8.75	16.25	290.5	61.25	30.25	46	6
kob-pen-2	38.75	32.75	320.5	34	68.25	16.75	9.75	8	5.5	2	10	13.25	228.5	73	33.5	27.75	6
kob-pen-3	52	42	325.25	57.5	67	18	14.25	8.5	7.5	3.25	17.75	14.75	228.75	69	39.25	44.25	6
kob-pen-4	46.25	40.5	159.75	45.5	72	14.75	10	8.25	8.25	3.25	20	10.25	182.5	87.75	40.75	40.5	6
kob-pen-5	44.5	36.5	321.5	39.5	78	16.5	14.5	7.25	6.75	3	13.75	16	236.25	65.25	30.75	34.5	6
kra-humilis	NA	NA	NA	NA	NA	NA	NA	NA	NA	NA	NA	NA	NA	NA	NA	NA	9
kv-bus-1	28.5	22.25	313.5	34.75	74.75	9.75	10.25	6.75	4	1.25	8	11.5	255.25	58.75	38	17.75	2
nkra-1	41.5	25.75	317	36	83.5	18.25	15.25	6.75	5.5	1.25	12.25	11.5	267.75	48.75	23.5	24.25	3
nkra-3	NA	NA	NA	NA	NA	NA	NA	NA	NA	NA	NA	NA	NA	NA	NA	NA	3
nkra-5	42.75	36.25	327.5	43.5	64.5	17.5	10.5	8.25	6.75	3	15	14.5	212.25	78	37.25	35.5	4
nkra-6	40	29.25	328.75	36.5	87.5	14	14.5	7.25	5.75	2.25	10.5	15.25	258.75	56.25	31.25	27.5	4
nvol1	NA	NA	NA	NA	NA	NA	NA	NA	NA	NA	NA	NA	NA	NA	NA	NA	2
nvol10	27	20.25	297.5	52.5	80.25	15.75	10.75	4.25	3.75	0.5	7.5	9.25	248.75	45	25.25	8.5	1
nvol11	34.75	24.25	306.5	48	88	15	11.5	4.5	4.25	1	7.5	12	252.5	35.5	27.25	11.25	1
nvol12	26.25	19	264.75	63	81.5	14.5	10	4.5	4	0.5	9.5	10	245.5	45.5	30.25	9.75	1
nvol14	27	18.25	305.25	48.5	83.5	12	13.5	5	3.75	0.75	9.5	13.5	276	41	26.5	9.5	1
nvol15	32.25	23	340.75	63	80.75	18	16	4.5	4.5	1.25	9.5	13.25	271	44.75	23.75	15	1
nvol16	35.5	21.25	302.25	47.75	80.25	17.5	12	6	4	1	7.5	9	252.75	55	30.75	20.5	1
nvol17	26.25	20	314	57	76.25	17	10	5	4	0.75	8.75	8.25	262	50.25	33.25	14	1
nvol18	26.5	21.75	284.5	74.5	91.25	14	9.75	5.25	4.5	1.5	10.25	10	239.75	57	34.5	11.75	1
nvol19	40.25	32	288.25	47.75	82	17.75	13.75	6.75	5	2.25	10.25	10.75	223	67.25	35.25	27	2
nvol2	35.25	27.75	209	41	65	14	10.5	5.75	4.5	2.5	7.5	7.75	196.5	56.75	35	16.5	2
nvol21	29.75	22.5	277.75	40.5	92.75	16.75	11	5.75	5	1.25	11.75	9.5	253	62.75	30.5	17.25	1
nvol22	42	35	278.5	32.5	87.25	16.75	13.75	5.75	5	2	14.5	12.5	262.25	47	34.75	22	1
nvol25	30.5	21.75	299	46.5	91	16.25	9.75	4.75	5.5	1.25	10.5	11.25	255	57.75	30	13.75	1
nvol26	31	19.25	322	55.25	76.75	18.25	12.5	5.5	4.5	1	10.5	13.25	274.25	42	24.75	15.75	1
nvol29	38.5	26.5	317.5	48.25	75.25	20.25	16.25	5.5	5	1	9.5	14.5	271.5	46.75	29.75	20.75	1
nvol3	32.5	22.5	256.5	47.5	78.25	18.75	11.5	4.25	4.75	0.5	7	13.25	256.5	41.5	33.5	9.75	1
nvol30	31	22.25	315.25	67.5	92.5	17.5	15	5	5.25	1.25	12.25	12.5	261.75	46.25	28	14.5	1
nvol36	36.5	25	314.25	45.5	79.75	18.25	14.25	6.5	5.25	1.25	9.5	13	248.5	56.25	25.75	25.25	1
nvol4	37.75	34.25	257.75	77.25	115	16.5	12.75	4.5	6.25	0.5	18.5	14	246.5	50.5	33.25	11.25	1
nvol40	25.75	25	176	75.25	93.5	14.5	7	5.75	4.75	1.25	10.5	10	196.5	75.25	35	13.25	1
nvol5	30.5	19.5	268.5	42.75	71.75	16.5	10.75	5	4	1	7.5	9.5	251	41.25	30.75	10	1
nvol6	34.5	25.75	249.5	45	87.75	15.25	13.25	4.25	3.25	0.5	9.25	10.75	253.25	33	24.25	10.25	1
nvol60	NA	NA	NA	NA	NA	NA	NA	NA	NA	NA	NA	NA	NA	NA	NA	NA	1
nvol67	NA	NA	NA	NA	NA	NA	NA	NA	NA	NA	NA	NA	NA	NA	NA	NA	1
nvol7	NA	NA	NA	NA	NA	NA	NA	NA	NA	NA	NA	NA	NA	NA	NA	NA	1
nvol70	39.5	33.5	274.5	35.75	64.75	19	14	6.75	5	2.25	9.5	14	237.25	66.75	30.25	26	1
nvol71	39	39.25	272.75	48.5	57	14.5	12.25	6.5	6.25	2.5	9.75	12.5	201.25	76	32	26.5	1
nvol73	46	40.25	293.5	41	72.25	15.75	14	7	6.5	2.75	12	19.75	229.75	72.5	31	29.75	1
nvol74	44	27.5	302.25	34.75	64	18	16.25	6.5	5	2.5	11.5	16.25	268.25	46.5	24	30	1
nvol75	41.5	36	327.25	53.75	71	17.75	16.75	8	6.25	2.75	16.5	13	238	65	33.75	29.5	2
nvol76	46.25	36.25	283.75	41.75	78	14.25	11.25	8	8	4	12.5	12.75	221	72.75	35.5	32.25	1
nvol77	29.75	26	289.5	47.5	51	11.25	8.25	7	4.75	3	8.75	8.25	202.25	83.75	39.5	22	1
nvol78	55.75	39.25	325.25	47.25	56.25	18.25	14	8	7.5	3.25	12.25	17	235.25	65.5	33	42.5	1
nvol79	25	18.5	321.25	57	72.5	11	7	5	3.5	0.5	7	9.5	244.25	63.75	30.5	11	1
nvol8	NA	NA	NA	NA	NA	NA	NA	NA	NA	NA	NA	NA	NA	NA	NA	NA	1
nvol9	36.25	26.25	272.75	53.25	89.75	15.75	11.5	5.25	4.5	1	9.75	11	235.75	48.5	32.75	13.75	1
ski-1	31.5	24.75	304.25	31.5	63	9.5	10	7.75	5.25	2.5	9.5	9.5	241.25	66.5	34	23	3
ski-10	39	32.25	321.75	30.5	45	14.25	13.5	7	6.5	3.5	11.5	11.5	231	62.5	32.25	28.5	6
ski-11	41	28	321.25	36.25	56.75	13	14	8	6	2.75	12	13.5	251.75	66.75	31	27.75	6
ski-12	32	26	310.25	37.75	81.5	10.5	13.5	6.5	4.5	1.5	11	13	257.5	50.25	25.25	20.25	6
ski-2	41.25	32.5	326.5	31.75	46	18.5	14	8	6	4	14	12.75	241.25	65.25	30.5	30	3
ski-3	30.75	22.75	315.75	37.25	81.5	16.25	8.75	8.75	4.5	2.5	11.5	10.25	243	62.5	33.25	21.25	3
ski-4	32.75	25.25	323.75	39	56.75	10.5	9	7.75	4.75	3.75	9.5	10.25	232.25	69.5	35.25	25.25	3
ski-5	45.5	37.25	320.75	24.75	60.25	14.5	8.25	9.25	6.75	3.25	9.5	10.25	196.5	87	38.75	37.75	3
ski-6	45.25	36	314.25	36.75	43	14.75	13	9	6.75	3.5	10.75	11.5	209	82	40.25	34.25	3
ski-7	31	22.75	311	24	52.75	8.5	12	7.25	3.25	2	8.75	9.5	250.5	58.75	27.25	25.25	3
ski-8	58.75	46.75	295.75	34	50	16.5	15	9	8.75	4	14	16	222.25	76.75	40.5	48.25	6
ski-9	39	34.75	317.5	37.25	54.5	12.75	12.25	7	7	2.75	12.5	12.25	215.5	74	32.25	26.75	6
truba1	NA	NA	NA	NA	NA	NA	NA	NA	NA	NA	NA	NA	NA	NA	NA	NA	12
truba2	NA	NA	NA	NA	NA	NA	NA	NA	NA	NA	NA	NA	NA	NA	NA	NA	12
truba3	NA	NA	NA	NA	NA	NA	NA	NA	NA	NA	NA	NA	NA	NA	NA	NA	12

## Sheet: List2
a	délka čepele (mm)		26	28		27
b	šířka čepele (mm)		18	18		18
c	úhel báze listu - nasazení listu		259	296		277.5
d	úhel špičky listu		55	45		50
e	úhel vroubení listu (zoubek 3.žilka)		48	66		57
f	délka řapíku (mm)		12	11		11.5
g	vzdálenost nejširšího místa čepele od báze (mm)		11	12		11.5
h	počet postranních žilek		4	4		4
i	vzdálenost mezi zuby 3. a 4. žilky (mm)		NA	NA		NA
j	LFT počet zubů mezi 3. a 4. žilkou		NA	NA		NA
k	LTW (mm) šířka čepele listu v horní 1/4 listu		7	10		8.5
l	DFT (mm) vzdálenost 1. zubu od báze čepele		17	15		16
m	úhel báze čepele- přímky báze a 1 zoubek		289	283		286
n	úhel 1. žilky		50	52		51
o	úhel 4. žilky		58	37		47.5
p	vzdálenost 4. žilky od špičky čepele		9	8		8.5
